# Supplementary material for: Multi-tissue RNA-Seq Analysis and Long-read-based Genome Assembly Reveal Complex Sex-specific Gene Regulation and Molecular Evolution in the Manila Clam
Source: Genome Biol Evol. 2022 Dec 12;14(12):evac171. doi: 10.1093/gbe/evac171 (PMC9803972; doi:10.1093/gbe/evac171)
Supplement: evac171_Supplementary_Data [file evac171_supplementary_data.zip]

Archive with 3 entries (3 files):
- Revised_sup_materials&results.docx
- Sup_Figures_1-10.pdf
- Sup_Tables_1_13_rev.xlsx
