# Supplementary material for: Multi-tissue RNA-Seq Analysis and Long-read-based Genome Assembly Reveal Complex Sex-specific Gene Regulation and Molecular Evolution in the Manila Clam
Source: Genome Biol Evol. 2022 Dec 12;14(12):evac171. doi: 10.1093/gbe/evac171 (PMC9803972; doi:10.1093/gbe/evac171)
Supplement: evac171_Supplementary_Data [file evac171_supplementary_data.zip › Sup_Tables_1_13_rev.xlsx]

## Sheet: Sup_Tab1
Supplementary Table 1: Genome sequencing and trimming results
Library	Total read bases (Gb)	Number of reads	After trimming
PE - 500 bp insert size	75 Gb	2 x 145,119,985	2 x 180,383,386
PE - 1,500 bp insert size	25 Gb	2 x 47,736,613
PacBio long reads	36.5 Gb	4134943	/

## Sheet: Sup_Tab2
Supplementary Table 2: Kmer based genome size estimations results.
Software	Kmer size	Genome size (bp)
Kmc + Genomescope	24	1334086371
kmercountexact	24	1377873056
Kmc + Genomescope	27	1337859973
kmercountexact	27	1395519877
Kmc + Genomescope	30	1339004055
kmercountexact	30	1377970397

## Sheet: Sup_Tab3
Supplementary Table 3: Genomescope heterozygosity and repetitive content estimation
Kmer size	Heterozygosity (%)	Repetitive content (%)
24	3.97174	61.2
27	3.82226	49.4
30	3.69349	48.2

## Sheet: Sup_Tab4
Supplementary Table 4: Results of whole genome alignment between our long-reads based assembly (Query genome) and the short-read-only, chromosome-level genome produced by Yan et al. (2019) (CRph genome)
	CRph	Query
Total number of sequences	26963	15908
Aligned sequences	24,153 (89.6%)	15,781 (99.2%)
Unaligned sequences	2810 (10.4%)	127(0.8%)
Total number of bases	1123164463	1409123410
Aligned bases	868,865,079 (77.4%)	1,129,816,977 (80%)
Unaligned bases	254,299,384 (22.6%)	279,306,433 (19.8%)
1-to-1 aligned bases	750261296	750261296
Average identity	0.93

## Sheet: Sup_Tab5
Supplementary Table 5: Annotation statistics of the manila clam genome
Total interspersed repeats	0.3957
LINE	0.0295
SINE	0.0125
LTR	0.0184
DNA	0.035
MITE	0.0923
RC	0.061
Unknown	0.147
N. of predicted genes	34505
Mean gene length	8,053 bp
Mean exons per gene	6.4
Mean exon length	212 bp
Mean introns per gene	5.2
Mean intron in cds length	1,241 bp
N. of genes with a significant hit against Swiss - Prot	22103
N. of genes with AED < 0.5	29322
Busco scores (Metazoa odb10)	C:83.4%[S:74.5%,D:8.9%],F:8.8%,M:7.8%,n:954
Mean AED	0.18

## Sheet: Sup_Tab6_
Supplementary Table 6 The prcentage of reads mapped to the genome in each sample.
Sample	Alignment rate
f_42_A	0.853
f_42_G	0.812
f_42_M	0.81
f_44_A	0.799
f_44_G	0.825
f_44_M	0.772
f_45_A	0.853
f_45_G	0.832
f_45_M	0.831
f_47_A	0.834
f_47_G	0.831
f_47_M	0.834
f_54_A	0.866
f_54_G	0.701
f_54_M	0.815
f_56_A	0.868
f_56_G	0.819
f_56_M	0.819
f_57_A	0.874
f_57_G	0.778
f_57_M	0.812
f_59_A	0.866
f_59_G	0.859
f_59_M	0.826
f_60_A	0.841
f_60_G	0.773
f_60_M	0.755
f_61_A	0.865
f_61_G	0.792
f_61_M	0.838
f_63_A	0.79
f_63_G	0.771
f_63_M	0.797
f_64_A	0.864
f_64_G	0.776
f_67_A	0.886
f_67_G	0.791
f_67_M	0.801
f_71_A	0.783
f_71_G	0.705
f_71_M	0.779
f_73_A	0.847
f_73_G	0.828
f_73_M	0.726
m_48_A	0.87
m_48_G	0.839
m_48_M	0.796
m_49_A	0.84
m_49_G	0.805
m_49_M	0.751
m_50_A	0.854
m_50_G	0.837
m_50_M	0.835
m_51_A	0.871
m_51_G	0.789
m_51_M	0.816
m_52_A	0.888
m_52_G	0.717
m_52_M	0.754
m_53_A	0.903
m_53_G	0.823
m_53_M	0.845
m_55_A	0.873
m_55_G	0.837
m_55_M	0.839
m_58_A	0.855
m_58_G	0.826
m_58_M	0.836
m_62_A	0.898
m_62_G	0.85
m_62_M	0.749
m_65_A	0.731
m_65_G	0.78
m_65_M	0.776
m_66_A	0.852
m_66_G	0.83
m_66_M	0.769
m_68_A	0.812
m_68_G	0.788
m_68_M	0.759
m_69_A	0.888
m_69_G	0.813
m_69_M	0.68
m_70_A	0.892
m_70_G	0.796
m_70_M	0.802
m_72_A	0.838
m_72_G	0.818
m_72_M	0.789

## Sheet: Sup_Tab7_
Supplementary Table 7 The number of differentially expressed and spliced genes in pairwise tissue comparisons.
	f_A vs f_G	f_A vs f_M	f_G vs f_M	m_A vs m_G	m_A vs m_M	m_G vs m_M
DEGs	10094	4915	11062	9855	6612	11986
DSGs	1981	954	1439	1901	1320	2181
DEGs&DSGs	1614(81.5%)	672(70.4%)	1262(87.7%)	1693(89.1%)	1051(79.6%)	1981(90.8%)

## Sheet: Sup_Tab8_
Supplementary Table 8 The number of shared differentially expressed and spliced genes between females and males from pairwise tissue comparisons.
	f_AG&m_AG	f_AM&m_AM	f_GM&m_GM
DE	6647	4244	8025
DS	933	747	848

## Sheet: Sup_Tab_10
Supplementary Table 10_ Statistic test for the connectivity, tissue specificity and evolutionary rate in different modules.
		black	blue	brown	green	magenta	pink	purple	red	turquoise
kTotal	blue	*
	brown	*	*
	green	*	*	ns
	magenta	*	*	*	*
	pink	*	*	*	*	*
	purple	ns	*	*	*	*	ns
	red	*	*	*	*	*	ns	ns
	turquoise	*	*	*	*	ns	*	*	*
	yellow	*	*	*	*	*	*	*	*	*
kWithin	blue	*
	brown	*	*
	green	*	*	*
	magenta	ns	*	*	*
	pink	*	*	*	*	ns
	purple	ns	*	*	*	*	*
	red	*	*	*	*	ns	ns	*
	turquoise	*	*	*	*	*	*	*	*
	yellow	*	*	*	*	*	*	*	*	*
kOut	blue	*
	brown	*	ns
	green	*	*	*
	magenta	*	ns	*	*
	pink	*	*	*	*	*
	purple	*	*	*	*	*	ns
	red	*	*	*	*	*	*	ns
	turquoise	ns	*	*	*	*	*	*	*
	yellow	*	*	*	*	*	*	*	*	*
KAKS	blue	ns
	brown	*	*
	green	*	*	ns
	magenta	ns	ns	*	*
	pink	ns	ns	*	*	ns
	purple	ns	ns	ns	ns	ns	ns
	red	ns	ns	ns	*	*	ns	ns
	turquoise	ns	ns	*	*	ns	ns	ns	ns
	yellow	ns	*	ns	*	ns	ns	ns	ns	*
Tau	blue	*
	brown	ns	*
	green	*	*	*
	magenta	*	*	*	*
	pink	*	ns	*	*	*
	purple	*	*	*	*	*	ns
	red	*	*	ns	ns	*	*	*
	turquoise	*	*	*	*	*	*	*	*
	yellow	ns	*	ns	*	*	*	*	*	*
Note: Kruskal-Wallis test followed by Dunn test with Bonferroni correction was used for multiple comparisons. *-p<0.05; ns - p>0.05

## Sheet: Sup_Tab9
Supplementary Table 9_ A list of genes belonging to different gene sets.
Gene ID	Mdoule	Gene annotation	DE/DS	snp	KEGG hierarchies
RPHIG00000000170	black	Proteasome Subunit Alpha Type-7	-	-	Peptidases and inhibitors/Membrane trafficking/Proteasome
RPHIG00000000184	black	Mitochondrial Ribosomal Protein L36	-	-	Ribosome
RPHIG00000001557	black	Myosin-2 Essential Light Chain	DE	-	Cytoskeleton proteins/Cytoskeleton proteins
RPHIG00000001686	black	Membrane Magnesium Transporter 1	-	-	Membrane trafficking
RPHIG00000002999	black	Prefoldin Subunit 1	-	-	Chaperones and folding catalysts
RPHIG00000006595	black	Sig-L Recognition Particle 9 Kda Protein	-	-	Secretion system
RPHIG00000006962	black	39S Ribosomal Protein L13, Mitochondrial	-	-	Ribosome
RPHIG00000007403	black	Enhancer Of Rudimentary	-	-	NS
RPHIG00000008732	black	39S Ribosomal Protein L37, Mitochondrial	-	-	Ribosome/Mitochondrial biogenesis
RPHIG00000011546	black	Rna Polymerase Ii Subunit G	-	-	Transcription machinery/Messenger RNA biogenesis/DNA repair and recombination proteins
RPHIG00000011649	black	Technical Knockout	-	-	Ribosome
RPHIG00000011818	black	28S Ribosomal Protein S10, Mitochondrial	-	-	Ribosome
RPHIG00000013451	black	Mitochondrial Ribosomal Protein S23	-	-	Ribosome
RPHIG00000013896	black	Small Ubiquitin Like Modifier 3	DE	-	Ubiquitin system/Mitochondrial biogenesis/Cytoskeleton proteins
RPHIG00000015339	black	Proteasome Subunit Beta Type-3	-	-	Peptidases and inhibitors/Proteasome
RPHIG00000016751	black	Proteasome Non-Atpase Regulatory Subunit 8	-	-	Proteasome
RPHIG00000017124	black	Proteasome Subunit Beta Type-2	-	-	Peptidases and inhibitors/Proteasome
RPHIG00000025719	black	Eukaryotic Translation Initiation Factor 3 Subunit K	-	-	Translation factors
RPHIG00000026382	black	Proteasome Non-Atpase Regulatory Subunit 13	DE	-	Proteasome
RPHIG00000027602	black	Proteasome Non-Atpase Regulatory Subunit 6	-	-	Proteasome
RPHIG00000031604	black	Trafficking Protein Particle Complex Subunit 1	-	-	Membrane trafficking
RPHIG00000000118	blue	Ns	DE	-	NS
RPHIG00000000955	blue	Ns	DE&DS	-	NS
RPHIG00000001066	blue	Ns	DE	-	NS
RPHIG00000001691	blue	Ns	DE&DS	-	NS
RPHIG00000002001	blue	Ns	DE&DS	-	NS
RPHIG00000002270	blue	Ns	DE	-	NS
RPHIG00000003126	blue	Ns	DE&DS	-	NS
RPHIG00000003222	blue	Pti1-Like Tyrosine-Protein Kinase 3	DE	-	NS
RPHIG00000004324	blue	Ns	DE&DS	-	NS
RPHIG00000006100	blue	Ns	DE&DS	-	NS
RPHIG00000006144	blue	Ns	DE&DS	-	NS
RPHIG00000006230	blue	Interaptin	DE&DS	-	NS
RPHIG00000006976	blue	Ns	DE	-	NS
RPHIG00000007045	blue	Ns	DE&DS	-	NS
RPHIG00000007110	blue	Ns	DE&DS	-	NS
RPHIG00000007110	blue	Ns	DE&DS	-	NS
RPHIG00000007409	blue	Btb Domain Containing 2	DE&DS	-	Ubiquitin system
RPHIG00000008690	blue	Ns	DE	-	NS
RPHIG00000008957	blue	Ns	DE	-	NS
RPHIG00000008958	blue	Zinc Finger Protein Snai1	DE	-	Transcription factors
RPHIG00000009761	blue	E3 Ubiquitin-Protein Ligase March3	DE&DS	-	Ubiquitin system
RPHIG00000010879	blue	Von Willebrand Factor C Domain-Containing Protein 2-Like	DE	-	Domain-containing proteins not elsewhere classified
RPHIG00000011963	blue	E3 Ubiquitin-Protein Ligase March8	DE	-	NS
RPHIG00000012160	blue	Ns	DE	-	NS
RPHIG00000012194	blue	Ns	DE	-	NS
RPHIG00000012312	blue	Ns	DE	-	Structural proteins
RPHIG00000012991	blue	Ns	DE&DS	-	NS
RPHIG00000014007	blue	Ns	DE&DS	-	NS
RPHIG00000014300	blue	Cell Division Cycle 25A	DE	-	Protein phosphatases and associated proteins/Chromosome and associated proteins/DNA repair and recombination proteins
RPHIG00000015174	blue	Ns	DE&DS	-	NS
RPHIG00000015260	blue	Ns	DE	-	NS
RPHIG00000016213	blue	Ns	DE	-	NS
RPHIG00000016546	blue	Regulator Of G Protein Signaling Like 1	DE	-	NS
RPHIG00000016547	blue	Ns	DE&DS	-	NS
RPHIG00000017413	blue	Sry-Box Transcription Factor 30	DE	-	Transcription factors
RPHIG00000018101	blue	Ns	DE&DS	-	NS
RPHIG00000018414	blue	Ns	DE&DS	-	NS
RPHIG00000018414	blue	Ns	DE&DS	-	NS
RPHIG00000018414	blue	Ns	DE&DS	-	NS
RPHIG00000019395	blue	Ns	DE	-	NS
RPHIG00000019480	blue	Ns	DE&DS	-	NS
RPHIG00000019692	blue	Zinc Finger Dhhc-Type Palmitoyltransferase 14	DE	-	NS
RPHIG00000020010	blue	Ns	DE	-	NS
RPHIG00000020064	blue	Kelch Like Family Member 10	DE	-	Ubiquitin system
RPHIG00000020423	blue	Ns	DE	-	NS
RPHIG00000020823	blue	Ns	DE&DS	-	NS
RPHIG00000021164	blue	Ns	DE	-	NS
RPHIG00000021907	blue	Ns	DE&DS	-	NS
RPHIG00000022868	blue	Ns	DE&DS	-	NS
RPHIG00000022868	blue	Ns	DE&DS	-	NS
RPHIG00000023557	blue	Ns	DE&DS	-	NS
RPHIG00000023689	blue	Ns	DE&DS	-	NS
RPHIG00000025037	blue	Ns	DE&DS	-	NS
RPHIG00000025120	blue	Ns	DE&DS	-	NS
RPHIG00000025121	blue	Ns	DE&DS	-	NS
RPHIG00000025121	blue	Ns	DE&DS	-	NS
RPHIG00000025125	blue	Ns	DE&DS	-	NS
RPHIG00000025334	blue	Suppressor Of Tumorigenicity 14 Protein	DE	-	NS
RPHIG00000025633	blue	Ns	DE&DS	-	NS
RPHIG00000025695	blue	Ns	DE	-	NS
RPHIG00000025696	blue	Btb Domain Containing 1	DE	-	NS
RPHIG00000027262	blue	Ns	DE	-	NS
RPHIG00000027542	blue	Hillarin	DE&DS	-	NS
RPHIG00000030063	blue	Adam Metallopeptidase With Thrombospondin Type 1 Motif 18	DE	-	NS
RPHIG00000030064	blue	A Disintegrin And Metalloproteinase With Thrombospondin Motifs 1	DE	-	NS
RPHIG00000030775	blue	Testis-Specific Serine/Threonine-Protein Kinase 4	DE	-	Protein kinases/Cilium and associated proteins
RPHIG00000031121	blue	Solute Carrier Family 44 Member 1	DE	-	Transporters/CD molecules
RPHIG00000031526	blue	Ns	DE&DS	-	NS
RPHIG00000031536	blue	Ns	DE&DS	-	NS
RPHIG00000031669	blue	Ns	DE	-	NS
RPHIG00000031859	blue	Ns	DE	-	NS
RPHIG00000031931	blue	Ns	DE	-	NS
RPHIG00000000027	brown	Titin	-	sex_snp	Protein kinases/Membrane trafficking/Cytoskeleton proteins/Exosome
RPHIG00000000247	brown	Ryanodine Receptor 1	DE	-	Ion channels/Domain-containing proteins not elsewhere classified
RPHIG00000000321	brown	Serine/Threonine-Protein Ki-Se Sbk1	-	-	Protein kinases
RPHIG00000000355	brown	Hillarin	-	-	NS
RPHIG00000000821	brown	Mab-21 Like 1	-	-	NS
RPHIG00000001461	brown	Ns	-	-	NS
RPHIG00000001896	brown	Calponin Homology Domain	-	-	NS
RPHIG00000002299	brown	Myosin Light Chain-4	-	-	Cytoskeleton proteins/Exosome
RPHIG00000002661	brown	Ras Related Glycolysis Inhibitor And Calcium Channel Regulator	-	-	GTP-binding proteins
RPHIG00000002998	brown	Cheerio	DE	-	Cytoskeleton proteins/Exosome
RPHIG00000003286	brown	Ns	DE	-	NS
RPHIG00000003322	brown	Transgelin 2	-	-	Membrane trafficking
RPHIG00000003609	brown	Collagen Type Vi Alpha 3 Chain	DE&DS	-	Exosome/Glycosaminoglycan binding proteins
RPHIG00000003722	brown	Pollen-Specific Leucine-Rich Repeat Extensin-Like Protein 1	DE	-	NS
RPHIG00000005698	brown	Tropomyosin-2	DS	-	Cytoskeleton proteins/Exosome
RPHIG00000005852	brown	Myosin Heavy Chain	DE	sex_snp	Cytoskeleton proteins
RPHIG00000006167	brown	Protocadherin 9	-	-	Protein phosphatases and associated proteins/Cell adhesion molecules
RPHIG00000006290	brown	Myosin Heavy Chain 7	DE	-	NS
RPHIG00000006294	brown	Myosin Heavy Chain	DE	sex_snp	NS
RPHIG00000006295	brown	Myosin Heavy Chain 6	DE	-	NS
RPHIG00000006296	brown	Myosin Heavy Chain 7	DE	-	NS
RPHIG00000006297	brown	Myosin Heavy Chain-2	DE	-	NS
RPHIG00000006539	brown	Tubulin Alpha 3C	-	-	Cytoskeleton proteins/Exosome
RPHIG00000006766	brown	Troponin T-Like	DE	-	Cytoskeleton proteins
RPHIG00000006785	brown	Ns	DE	-	NS
RPHIG00000007312	brown	Trichohyalin-Like	DE&DS	-	NS
RPHIG00000008725	brown	Filamin-C	DS	-	Cytoskeleton proteins/Exosome
RPHIG00000008726	brown	Filamin-A	DS	-	NS
RPHIG00000008959	brown	Junctophilin 2	DE	-	Structural proteins
RPHIG00000008960	brown	Junctophilin 1	DE	-	Structural proteins
RPHIG00000009035	brown	Tensin 3	DS	-	Protein phosphatases and associated proteins
RPHIG00000009990	brown	Transcription Cofactor Vestigial-Like Protein 2	DE	-	NS
RPHIG00000010558	brown	Ns	DE	-	NS
RPHIG00000010637	brown	Small Conductance Calcium-Activated Potassium Channel Protein	-	-	Ion channels
RPHIG00000011119	brown	Ns	DE	-	NS
RPHIG00000011119	brown	Ns	DE	-	NS
RPHIG00000011777	brown	X-Prolyl Aminopeptidase 1	DE	-	Peptidases and inhibitors
RPHIG00000012343	brown	Paramyosin	DE&DS	-	NS
RPHIG00000015404	brown	Fatty Acid Binding Protein 3	-	-	Exosome
RPHIG00000015540	brown	Z Band Alternatively Spliced Pdz-Motif Protein 52	-	-	Domain-containing proteins not elsewhere classified
RPHIG00000016106	brown	Heat Shock Protein Family B (Small) Member 6	-	-	NS
RPHIG00000016314	brown	Leucine Rich Repeat Containing 15	-	sex_snp	NS
RPHIG00000018171	brown	Synaptopodin 2 Like	DE&DS	-	NS
RPHIG00000018526	brown	Adenylate Kinase Isoenzyme 5	-	-	Exosome
RPHIG00000018894	brown	Ns	-	-	NS
RPHIG00000020177	brown	Crystallin Alpha A	DE	-	NS
RPHIG00000020321	brown	Fh Protein Interacting Protein Fip2	DE	-	NS
RPHIG00000020454	brown	Unc-87	DE&DS	-	NS
RPHIG00000020455	brown	Unc-87	DE	-	NS
RPHIG00000020456	brown	Unc-87	DE	-	NS
RPHIG00000020457	brown	Unc-87	DE	-	NS
RPHIG00000020458	brown	Calponin 1	DE	-	NS
RPHIG00000020776	brown	Trim56 Tripartite Motif-Containing 56	DE	-	Ubiquitin system
RPHIG00000021590	brown	Ns	DE	-	NS
RPHIG00000022887	brown	Actin-Binding Rho-Activating Protein	-	-	NS
RPHIG00000024381	brown	Peptidylprolyl Isomerase B	-	-	Chaperones and folding catalysts
RPHIG00000025618	brown	Actin 4	-	-	Transcription machinery/Chromosome and associated proteins/Mitochondrial biogenesis/Cytoskeleton proteins/Exosome
RPHIG00000026098	brown	Transglutaminase 1	DE	-	Enzymes with EC numbers
RPHIG00000027357	brown	Myosin Essential Light Chain-3	-	-	NS
RPHIG00000027678	brown	Glutamate Ionotropic Receptor Ampa Type Subunit 1	DE	-	Ion channels
RPHIG00000027876	brown	Titin	-	-	NS
RPHIG00000029000	brown	Z Band Alternatively Spliced Pdz-Motif Protein 52	-	-	NS
RPHIG00000032233	brown	Protein Lev-9	DE	-	NS
RPHIG00000000097	green	Adenylate Kinase 9	DE&DS	sex_snp	NS
RPHIG00000000500	green	Stathmin 1	DE	-	Cytoskeleton proteins
RPHIG00000001649	green	Ns	DE	-	NS
RPHIG00000002522	green	Tektin-1	DE	-	Cilium and associated proteins/Cytoskeleton proteins
RPHIG00000004633	green	Mycbp-Associated Protein Expressed In Testis 1-Like	DE	-	Cilium and associated proteins
RPHIG00000004987	green	Growth Arrest-Specific Protein 8	DE	-	Membrane trafficking/Cilium and associated proteins
RPHIG00000005477	green	Sperm-Tail Pg-Rich Repeat-Containing Protein 2	DE	-	NS
RPHIG00000005899	green	Dynein Regulatory Complex Subunit 7	DE&DS	-	Cilium and associated proteins
RPHIG00000007499	green	Radial Spoke Head Component 4A	DE	-	Cilium and associated proteins/Cytoskeleton proteins
RPHIG00000008004	green	Cilia- And Flagella-Associated Protein 53	DE	-	Cilium and associated proteins
RPHIG00000009611	green	Iq Motif Containing With Aaa Domain 1	DE	-	Cilium and associated proteins/Domain-containing proteins not elsewhere classified
RPHIG00000010180	green	Radial Spoke Head Protein 3	DE	-	Cilium and associated proteins
RPHIG00000010250	green	Radial Spoke Head Protein 1	DE	-	Cilium and associated proteins/Cytoskeleton proteins
RPHIG00000010299	green	Ns	DE	-	NS
RPHIG00000010503	green	Coiled-Coil Domain-Containing Protein 180	DE&DS	-	NS
RPHIG00000010829	green	Ef-Hand Domain-Containing Family Member C2	DE	-	NS
RPHIG00000010862	green	Spermatogenesis-Associated Protein 17	DE	-	Cilium and associated proteins
RPHIG00000011058	green	Cilia- And Flagella-Associated Protein 157	DE	-	Cilium and associated proteins
RPHIG00000011849	green	Coiled-Coil Domain-Containing Protein 40	DE	-	Cilium and associated proteins/Domain-containing proteins not elsewhere classified
RPHIG00000012449	green	Ef-Hand Calcium-Binding Domain-Containing Protein 5	DE&DS	sex_snp	NS
RPHIG00000012545	green	Coiled-Coil Domain-Containing Protein 96	DE&DS	sex_snp	NS
RPHIG00000012886	green	Dynein Heavy Chain 7, Axonemal-Like	DE	-	Cilium and associated proteins/Cytoskeleton proteins
RPHIG00000013311	green	Rib43A-Like With Coiled-Coils Protein 2	DE	-	Cilium and associated proteins
RPHIG00000015222	green	Dynein Heavy Chain 1	DE	-	Cilium and associated proteins/Cytoskeleton proteins
RPHIG00000016431	green	Tektin-4	DE	-	Cilium and associated proteins/Cytoskeleton proteins
RPHIG00000016636	green	T-Complex-Associated-Testis-Expressed 1	DE&DS	-	Cilium and associated proteins
RPHIG00000016848	green	Cilia- And Flagella-Associated Protein 45	DE&DS	-	Cilium and associated proteins
RPHIG00000017669	green	Iq And Ubiquitin-Like Domain-Containing Protein	DE	-	Domain-containing proteins not elsewhere classified
RPHIG00000018741	green	Deleted In Lung And Esophageal Cancer Protein 1	DE	-	Cilium and associated proteins
RPHIG00000019764	green	Cilia And Flagella Associated Protein 57	DE&DS	-	Cilium and associated proteins/Domain-containing proteins not elsewhere classified
RPHIG00000019915	green	Ef-Hand Domain-Containing Protein 1	DE	-	Cilium and associated proteins/Cytoskeleton proteins/Domain-containing proteins not elsewhere classified
RPHIG00000020354	green	Dynein Regulatory Complex Protein 1	DE	-	Cilium and associated proteins/Cytoskeleton proteins
RPHIG00000020707	green	Ns	DE	-	Cilium and associated proteins
RPHIG00000021959	green	Coiled-Coil Domain-Containing Protein 42	DE&DS	-	Cilium and associated proteins
RPHIG00000022292	green	Tektin-2	DE	-	Cilium and associated proteins/Cytoskeleton proteins
RPHIG00000022450	green	Coiled-Coil Domain-Containing Protein 87	DE	-	NS
RPHIG00000023582	green	Enkurin	DE	sex_snp	Cilium and associated proteins
RPHIG00000024133	green	Morn Repeat-Containing Protein 3	DE	-	NS
RPHIG00000025214	green	Sperm Tail Pg-Rich Repeat Containing 1	DE	-	NS
RPHIG00000026443	green	Wd Repeat-Containing Protein 97	DE&DS	-	NS
RPHIG00000001426	magenta	Ns	-	-	NS
RPHIG00000001428	magenta	Ns	-	-	NS
RPHIG00000001428	magenta	Ns	-	-	NS
RPHIG00000001757	magenta	Fibroblast Growth Factor Receptor 3	-	-	NS
RPHIG00000009411	magenta	Cub And Zona Pellucida Like Domains 1	-	-	NS
RPHIG00000012311	magenta	Ns	-	-	Structural proteins
RPHIG00000013717	magenta	Collagen, Type Vi, Alpha 4	-	-	Exosome/Glycosaminoglycan binding proteins
RPHIG00000018476	magenta	Cartilage Intermediate Layer Protein	-	-	Domain-containing proteins not elsewhere classified
RPHIG00000019806	magenta	Cathepsin L1	DS	-	Peptidases and inhibitors/Chaperones and folding catalysts/Glycosylphosphatidylinositol (GPI)-anchored proteins
RPHIG00000022402	magenta	Cd9	-	-	Exosome/CD molecules
RPHIG00000026158	magenta	Fibropellin-1	-	-	NS
RPHIG00000027773	magenta	Cd109	-	-	Peptidases and inhibitors/CD molecules
RPHIG00000033133	magenta	Cartilage Intermediate Layer Protein	-	-	Domain-containing proteins not elsewhere classified
RPHIG00000003978	pink	Mos Proto-Oncogene, Serine/Threonine Kinase	DE	-	NS
RPHIG00000004320	pink	Ns	DE&DS	-	NS
RPHIG00000006455	pink	Ns	DE&DS	-	NS
RPHIG00000007500	pink	Pbx Homeobox 4	DE&DS	-	NS
RPHIG00000011124	pink	Hes-Related Family Bhlh Transcription Factor With Yrpw Motif-Like	DE	-	Transcription factors
RPHIG00000011387	pink	Ammonium Transporter 1	DE&DS	-	Transporters
RPHIG00000013595	pink	Ns	DE	-	NS
RPHIG00000015173	pink	Ns	DE&DS	-	NS
RPHIG00000015971	pink	Ns	DE&DS	-	NS
RPHIG00000016153	pink	Cyclin B2	DE	-	DNA replication proteins/Chromosome and associated proteins
RPHIG00000017162	pink	Mating-Type-Like Protein Alpha2	DE&DS	-	NS
RPHIG00000019872	pink	Ns	DE&DS	-	NS
RPHIG00000019882	pink	Ns	DE&DS	-	NS
RPHIG00000019950	pink	Ns	DE	-	NS
RPHIG00000020958	pink	Cell Division Cycle Protein 20	DE&DS	-	NS
RPHIG00000021219	pink	Ns	DE	-	NS
RPHIG00000021761	pink	Mannose Receptor C-Type 1	DE&DS	-	Membrane trafficking/Pattern recognition receptors/CD molecules/Lectins
RPHIG00000023992	pink	Cell Division Cycle Protein 20	DE&DS	-	NS
RPHIG00000031224	pink	Cell Division Cycle Protein 20	DE&DS	-	Ubiquitin system/Chromosome and associated proteins
RPHIG00000032996	pink	Ns	DE&DS	-	NS
RPHIG00000033915	pink	Ns	DE&DS	-	NS
RPHIG00000005013	purple	Ns	-	-	NS
RPHIG00000007299	purple	Transforming Growth Factor Beta Receptor 3	-	-	Domain-containing proteins not elsewhere classified
RPHIG00000015250	purple	Ns	-	-	NS
RPHIG00000024993	purple	Mammalian Ependymin-Related Protein 1-Like	-	-	NS
RPHIG00000000896	red	Glutamate Metabotropic Receptor 7	DE&DS	-	NS
RPHIG00000000898	red	Glutamate Metabotropic Receptor 3	DE&DS	-	NS
RPHIG00000000899	red	Glutamate Metabotropic Receptor 2	DE	-	NS
RPHIG00000001434	red	Ns	DE	-	NS
RPHIG00000002578	red	Protein Fam43A	DE&DS	-	NS
RPHIG00000005136	red	Neuregulin 1	DE&DS	-	NS
RPHIG00000005298	red	Haematopoletlcally Expressed Homeobox	DE	-	Chaperones and folding catalysts
RPHIG00000005482	red	Circumsporozoite Protein-Like	DE	-	NS
RPHIG00000007885	red	Lachesin	DE&DS	-	NS
RPHIG00000008521	red	Lhfpl Tetraspan Subfamily Member 3	DE	-	Transporters/Cilium and associated proteins
RPHIG00000015424	red	Transmembrane Protein 178B	DE	-	NS
RPHIG00000017143	red	Cheerio	DE	-	Cytoskeleton proteins/Exosome
RPHIG00000017145	red	Filamin-A-Like	DE	-	Cytoskeleton proteins/Exosome
RPHIG00000017720	red	Ns	DE	-	NS
RPHIG00000019921	red	Neurexin-4	DE	-	Domain-containing proteins not elsewhere classified
RPHIG00000020133	red	G Protein-Coupled Receptor 158	DE	-	NS
RPHIG00000024321	red	Cd109 Antigen	DE&DS	-	Peptidases and inhibitors/CD molecules
RPHIG00000027661	red	Calexcitin-2	DE	-	NS
RPHIG00000030871	red	Ns	DE	-	NS
RPHIG00000031638	red	Ns	DE&DS	-	NS
RPHIG00000031639	red	Ns	DE	-	NS
RPHIG00000000522	turquoise	Ns	-	-	NS
RPHIG00000001129	turquoise	Ns	-	-	NS
RPHIG00000001130	turquoise	Ns	-	-	NS
RPHIG00000001300	turquoise	Tyramine Beta-Hydroxylase-Like	-	sex_snp	NS
RPHIG00000001365	turquoise	Solute Carrier Family 39 Member 14	-	-	Transporters
RPHIG00000001660	turquoise	Haematopoletlcally Expressed Homeobox	-	-	Chaperones and folding catalysts
RPHIG00000001964	turquoise	Unc-4.1 Homeobox Protein	-	-	Transcription factors
RPHIG00000002314	turquoise	Natriuretic Peptide Receptor 1	-	-	NS
RPHIG00000002315	turquoise	Natriuretic Peptide Receptor 1	-	-	NS
RPHIG00000002568	turquoise	Tenascin Xb	-	-	NS
RPHIG00000002569	turquoise	Tenascin Xb	-	-	NS
RPHIG00000002595	turquoise	Ns	-	-	NS
RPHIG00000002752	turquoise	Adam Metallopeptidase With Thrombospondin Type 1 Motif 12	-	-	NS
RPHIG00000002798	turquoise	Ns	-	-	NS
RPHIG00000002809	turquoise	Ns	-	-	NS
RPHIG00000002914	turquoise	Cysteine-Rich Secretory Protein Lccl Domain-Containing 2	-	-	NS
RPHIG00000003494	turquoise	Predicted: Atp-Dependent Dna Helicase Rrm3-Like	-	-	DNA replication proteins/Mitochondrial biogenesis
RPHIG00000005022	turquoise	Ns	-	-	NS
RPHIG00000005026	turquoise	Ns	DE	-	NS
RPHIG00000005029	turquoise	Ns	-	-	NS
RPHIG00000005056	turquoise	Ns	-	-	NS
RPHIG00000005057	turquoise	Ns	DE	-	NS
RPHIG00000005057	turquoise	Ns	DE	-	NS
RPHIG00000005104	turquoise	Ns	-	-	NS
RPHIG00000005111	turquoise	Ns	DE	-	NS
RPHIG00000005181	turquoise	Ns	-	-	NS
RPHIG00000005568	turquoise	Deleted In Malig-Nt Brain Tumors 1 Protein	-	sex_snp	NS
RPHIG00000005776	turquoise	Sushi, Von Willebrand Factor Type A, Egf And Pentraxin Domain Containing 1	-	-	Domain-containing proteins not elsewhere classified
RPHIG00000005777	turquoise	Protein Pif	-	-	NS
RPHIG00000006001	turquoise	Ns	-	-	NS
RPHIG00000006234	turquoise	Cg8399 Uncharacterized Protein	-	-	NS
RPHIG00000006352	turquoise	Ns	-	-	NS
RPHIG00000006353	turquoise	Ns	-	-	NS
RPHIG00000006537	turquoise	Ns	-	-	NS
RPHIG00000006915	turquoise	Ns	-	-	NS
RPHIG00000007296	turquoise	Cd109 Antigen	-	-	Peptidases and inhibitors/CD molecules
RPHIG00000007305	turquoise	Ns	DE	-	NS
RPHIG00000007753	turquoise	Putative Tyrosinase-Like Protein Tyr-3	-	-	NS
RPHIG00000007754	turquoise	Putative Tyrosinase-Like Protein Tyr-3	-	-	NS
RPHIG00000008446	turquoise	Lipoprotein(A) Like 2, Pseudogene	-	-	Protein kinases
RPHIG00000008450	turquoise	Melanocyte Inducing Transcription Factor	-	-	Transcription factors
RPHIG00000008797	turquoise	Ns	-	-	NS
RPHIG00000009187	turquoise	Ns	-	-	NS
RPHIG00000009188	turquoise	Ns	-	-	NS
RPHIG00000009189	turquoise	Ns	-	-	NS
RPHIG00000009216	turquoise	Ns	-	-	NS
RPHIG00000009333	turquoise	Ns	DE	-	NS
RPHIG00000009347	turquoise	Ns	-	-	NS
RPHIG00000009349	turquoise	Ns	-	-	NS
RPHIG00000009351	turquoise	Ns	-	-	NS
RPHIG00000009351	turquoise	Ns	-	-	NS
RPHIG00000009352	turquoise	Ns	-	-	NS
RPHIG00000009353	turquoise	Ns	-	-	NS
RPHIG00000009354	turquoise	Ns	-	-	NS
RPHIG00000009356	turquoise	Ns	-	-	NS
RPHIG00000009357	turquoise	Ns	-	-	NS
RPHIG00000009752	turquoise	Chitotriosidase 1	-	-	NS
RPHIG00000009852	turquoise	Mucin 4, Cell Surface Associated	-	-	NS
RPHIG00000010358	turquoise	Col1A1 Collagen	-	sex_snp	NS
RPHIG00000010991	turquoise	Hydrogen Voltage Gated Channel 1	-	-	Ion channels
RPHIG00000011162	turquoise	Ns	-	-	NS
RPHIG00000011162	turquoise	Ns	-	-	NS
RPHIG00000011162	turquoise	Ns	-	-	NS
RPHIG00000011162	turquoise	Ns	-	-	NS
RPHIG00000011162	turquoise	Ns	-	-	NS
RPHIG00000011301	turquoise	Ns	DE	-	NS
RPHIG00000011450	turquoise	Zinc Metalloproteinase Nas-33	-	-	NS
RPHIG00000011569	turquoise	Ns	-	-	NS
RPHIG00000011570	turquoise	Ns	-	-	NS
RPHIG00000011570	turquoise	Ns	-	-	NS
RPHIG00000011792	turquoise	Ns	-	-	NS
RPHIG00000011831	turquoise	Ns	-	-	NS
RPHIG00000012083	turquoise	Ns	-	-	NS
RPHIG00000012669	turquoise	Peroxinectin-Like	-	sex_snp	Enzymes with EC numbers
RPHIG00000012798	turquoise	Ns	-	-	NS
RPHIG00000012801	turquoise	Vanin 1	-	-	NS
RPHIG00000012942	turquoise	Ns	-	-	NS
RPHIG00000013636	turquoise	Ink Toxin 3	DE	-	NS
RPHIG00000013637	turquoise	Predicted: L-Amino-Acid Oxidase-Like	-	-	NS
RPHIG00000014198	turquoise	Monooxygenase Dbh Like 1	-	-	NS
RPHIG00000014206	turquoise	Transcription Factor Sp5	-	-	Transcription factors
RPHIG00000014282	turquoise	Ns	DE	-	NS
RPHIG00000014624	turquoise	Hephaestin Like 1	-	-	NS
RPHIG00000014740	turquoise	Ns	-	-	NS
RPHIG00000015526	turquoise	Fibropellin-3	-	-	NS
RPHIG00000015639	turquoise	Wap-Type Four-Disulfide Core 18	-	-	NS
RPHIG00000016133	turquoise	Ns	-	-	NS
RPHIG00000016521	turquoise	Homeobox Protein Goosecoid	-	-	Transcription factors
RPHIG00000016836	turquoise	Lysozyme 3	-	-	NS
RPHIG00000017061	turquoise	Ns	-	-	NS
RPHIG00000017116	turquoise	Chitin Synthase 2	-	-	Glycosyltransferases
RPHIG00000017288	turquoise	Putative Hyalin	-	-	NS
RPHIG00000017586	turquoise	Insoluble Matrix Shell Protein 2	-	-	NS
RPHIG00000017588	turquoise	Ns	-	-	NS
RPHIG00000017603	turquoise	Solute Carrier Family 34 Member 2	-	-	Transporters/Exosome
RPHIG00000017722	turquoise	Sushi, Von Willebrand Factor Type A, Egf And Pentraxin Domain Containing 1	-	-	NS
RPHIG00000017852	turquoise	Ns	-	-	Structural proteins
RPHIG00000018573	turquoise	Ns	-	-	NS
RPHIG00000018738	turquoise	Extracellular Superoxide Dismutase 3	-	sex_snp	NS
RPHIG00000019223	turquoise	Ns	-	-	NS
RPHIG00000019224	turquoise	Ns	-	-	NS
RPHIG00000019280	turquoise	Pf13	-	-	NS
RPHIG00000020002	turquoise	Ns	-	-	NS
RPHIG00000020071	turquoise	Ns	-	-	NS
RPHIG00000020071	turquoise	Ns	-	-	NS
RPHIG00000020152	turquoise	Ns	-	-	NS
RPHIG00000020575	turquoise	Insoluble Matrix Shell Protein 5	-	-	NS
RPHIG00000021145	turquoise	Myogenesis Regulating Glycosidase	-	-	Enzymes with EC numbers
RPHIG00000021261	turquoise	Flavin-Containing Monooxygenase Fmo Gs-Ox-Like 9	-	-	NS
RPHIG00000021653	turquoise	Ns	-	-	NS
RPHIG00000021654	turquoise	Ns	-	-	NS
RPHIG00000021674	turquoise	Zonadhesin	-	-	NS
RPHIG00000021676	turquoise	Ns	-	-	NS
RPHIG00000021800	turquoise	Ns	-	-	NS
RPHIG00000021886	turquoise	Chitotriosidase-1	-	sex_snp	NS
RPHIG00000022102	turquoise	Ns	-	-	NS
RPHIG00000022245	turquoise	Neuroligin 4 X-Linked	-	-	Enzymes with EC numbers
RPHIG00000022635	turquoise	Ns	-	-	NS
RPHIG00000023190	turquoise	Ns	DE	-	NS
RPHIG00000023709	turquoise	Ns	-	-	NS
RPHIG00000024239	turquoise	Papilin	-	-	Peptidases and inhibitors
RPHIG00000024285	turquoise	Ns	-	-	NS
RPHIG00000024286	turquoise	Ns	-	-	NS
RPHIG00000024726	turquoise	Ns	-	-	NS
RPHIG00000025493	turquoise	Multiple Egf-Like-Domains 6	-	-	NS
RPHIG00000025545	turquoise	Putative Tyrosinase-Like Protein Tyr-3	-	-	NS
RPHIG00000025739	turquoise	Ns	-	-	NS
RPHIG00000026381	turquoise	Ns	-	-	NS
RPHIG00000026506	turquoise	Ns	-	-	NS
RPHIG00000026511	turquoise	Ns	-	-	NS
RPHIG00000026829	turquoise	Laminin Subunit Alpha 5	-	-	NS
RPHIG00000026853	turquoise	Ns	DE	-	NS
RPHIG00000027053	turquoise	Collagen Type Xii Alpha 1 Chain	-	-	NS
RPHIG00000027304	turquoise	Ns	-	-	NS
RPHIG00000028138	turquoise	Ferric Chelate Reductase 1	-	-	NS
RPHIG00000029690	turquoise	Alpha-Protein Kinase Vwka-Like	-	-	NS
RPHIG00000030839	turquoise	Ns	-	-	NS
RPHIG00000031099	turquoise	Predicted: Probable Gpi-Anchored Adhesin-Like Protein Pga55	-	-	NS
RPHIG00000032102	turquoise	Ns	-	sex_snp	NS
RPHIG00000032361	turquoise	Predicted: Sushi, Von Willebrand Factor Type A, Egf And Pentraxin Domain-Containing Protein 1-Like	-	-	Membrane trafficking/Domain-containing proteins not elsewhere classified
RPHIG00000033096	turquoise	Ns	DE	-	NS
RPHIG00000033300	turquoise	Putative Tyrosinase-Like Protein Tyr-3	-	-	NS
RPHIG00000033775	turquoise	Ns	-	-	NS
RPHIG00000034366	turquoise	Ns	-	-	NS
RPHIG00000000310	yellow	Non-Smc Condensin I Complex Subunit D2	-	-	Chromosome and associated proteins
RPHIG00000001101	yellow	Ns	-	sex_snp	NS
RPHIG00000001908	yellow	Lysine Acetyltransferase 6A	DS	-	Transcription factors/Chromosome and associated proteins
RPHIG00000001949	yellow	Chromatin Assembly Factor 1 Subunit A	DE	sex_snp	Chromosome and associated proteins
RPHIG00000003285	yellow	Sarcoplasmic Calsium Binding Protein	-	-	NS
RPHIG00000003988	yellow	Microcephalin	-	-	Chromosome and associated proteins
RPHIG00000004140	yellow	Predicted: Flocculation Protein Flo11-Like	DE	-	Protein phosphatases and associated proteins
RPHIG00000004681	yellow	Karyopherin Subunit Beta 1	-	-	Ribosome biogenesis/Chromosome and associated proteins
RPHIG00000005131	yellow	Ns	DE	-	NS
RPHIG00000005832	yellow	D- Replication Licensing Factor Mcm4-A	-	-	DNA replication proteins
RPHIG00000008199	yellow	Cyclin-Dependent Kinase 1	-	-	Protein kinases/DNA replication proteins/Chromosome and associated proteins/Exosome
RPHIG00000008464	yellow	F-Box Protein 43	-	-	Ubiquitin system/Chromosome and associated proteins
RPHIG00000008466	yellow	Minichromosome Maintenance Complex Component 3	-	-	DNA replication proteins/Chromosome and associated proteins
RPHIG00000008809	yellow	Non-Smc Condensin I Complex Subunit G	DS	-	Chromosome and associated proteins
RPHIG00000009379	yellow	E3 Ubiquitin-Protein Ligase Uhrf1-Like	-	-	Ubiquitin system/Chromosome and associated proteins
RPHIG00000009866	yellow	Minichromosome Maintenance Complex Component 5	-	-	DNA replication proteins/Chromosome and associated proteins
RPHIG00000010434	yellow	Ns	-	-	NS
RPHIG00000011062	yellow	Cell Division Cycle 7-Related Protein Kinase	-	-	Protein kinases/DNA replication proteins
RPHIG00000012271	yellow	Putative Transforming Acidic Coiled-Coil-Containing Protein 3	DE	-	NS
RPHIG00000012536	yellow	Succi-Te Dehydrogenase Cytochrome B560 Subunit	-	-	NS
RPHIG00000012697	yellow	Ribonucleotide Reductase Catalytic Subunit M1	-	-	DNA repair and recombination proteins
RPHIG00000012737	yellow	Structural Maintenance Of Chromosomes 2	-	-	Chromosome and associated proteins
RPHIG00000014972	yellow	Piwi-Like Protein 1	DS	-	Chromosome and associated proteins
RPHIG00000015670	yellow	Tpx2 Microtubule Nucleation Factor	-	-	Chromosome and associated proteins
RPHIG00000015744	yellow	Ns	-	-	NS
RPHIG00000015745	yellow	Ns	-	-	NS
RPHIG00000015902	yellow	Trim2 Tripartite Motif-Containing 2	-	-	Ubiquitin system
RPHIG00000017556	yellow	Cyclin-Dependent Kinase 9	-	-	Protein kinases/Transcription machinery
RPHIG00000017771	yellow	Cyclin B2	DE	-	DNA replication proteins/Chromosome and associated proteins
RPHIG00000018048	yellow	Ns	-	-	NS
RPHIG00000018049	yellow	Ns	-	-	Peptidases and inhibitors/Chromosome and associated proteins
RPHIG00000018178	yellow	Tatd Dnase Domain Containing 2	-	-	Enzymes with EC numbers
RPHIG00000018962	yellow	Altered Inheritance Of Mitochondria Protein 21-Like	-	sex_snp	NS
RPHIG00000019604	yellow	D- (Cytosine-5)-Methyltransferase 1	-	-	Transcription factors/DNA replication proteins/Chromosome and associated proteins/Prokaryotic defense system
RPHIG00000021105	yellow	Ns	-	-	NS
RPHIG00000021516	yellow	The Stem-Loop Binding Protein	-	-	Messenger RNA biogenesis
RPHIG00000021796	yellow	Exonuclease 1	-	-	DNA replication proteins/DNA repair and recombination proteins
RPHIG00000022220	yellow	D- Replication Licensing Factor Mcm7	DE	-	Protein phosphatases and associated proteins/DNA replication proteins
RPHIG00000022815	yellow	Ns	-	-	NS
RPHIG00000022816	yellow	Inner Centromere Protein A	DE	-	Chromosome and associated proteins
RPHIG00000025014	yellow	Cyclin-A2	-	-	DNA replication proteins/Chromosome and associated proteins
RPHIG00000025215	yellow	Ribonucleotide Reductase Regulatory Subunit M2	DE	-	DNA repair and recombination proteins
RPHIG00000025425	yellow	Disks Large-Associated Protein 5	-	-	Chromosome and associated proteins
RPHIG00000027060	yellow	Kinesin-Like Protein Kif23	-	-	Membrane trafficking/Chromosome and associated proteins/Cytoskeleton proteins
RPHIG00000028447	yellow	Probable Atp-Dependent R- Helicase Ddx4	-	-	Chromosome and associated proteins
RPHIG00000029365	yellow	Ns	DS	-	NS
RPHIG00000030987	yellow	Asic4A - Acid-Sensing Ion Channel 4-A	DE	-	Ion channels
RPHIG00000031923	yellow	Rac Gtpase-Activating Protein 1	-	-	Membrane trafficking/Chromosome and associated proteins
RPHIG00000033422	yellow	Pc-Esterase Domain-Containing Protein 1A	DE	-	NS
RPHIG00000012597	-	Mitochondrial Carrier Protein Rim2, Mitochondrial	-	sex_snp	NS
RPHIG00000003491	-	General Transcription Factor Iia Subunit 1	-	sex_snp	NS
RPHIG00000006937	-	Far Upstream Element-Binding Protein 1	-	sex_snp	NS
RPHIG00000015953	-	Coiled-Coil-Helix-Coiled-Coil-Helix Domain Containing 2, Mitochondrial	-	sex_snp	NS
RPHIG00000004222	-	Mitochondrial Import Inner Membrane Translocase Subunit Tom22	-	sex_snp	NS
#Genes without annotation was marked NS, genes showed no differential expression/splicing or no sexual contrasting snps between female and male gonads were marked "-". Genes marked red were manually curated with Nr database.

[truncated: 3 more sheets: Sup_Tab11, Sup_Tab12, Sup_Tab_13]
